# Supplementary material for: Structure of Geobacter OmcZ filaments suggests extracellular cytochrome polymers evolved independently multiple times
Source: eLife. 2022 Sep 5;11:e81551. doi: 10.7554/eLife.81551 (PMC9473688; doi:10.7554/eLife.81551)
Supplement: Figure 1—figure supplement 1—source data 1. [file elife-81551-fig1-figsupp1-data1.zip]

Archive with 8 entries (8 files):
- Figure 1-figure supplement 1a source data.zip
- __MACOSX/._Figure 1-figure supplement 1a source data.zip
- Figure 1-figure supplement 1b source data.zip
- __MACOSX/._Figure 1-figure supplement 1b source data.zip
- Figure 1-figure supplement 1g source data.zip
- __MACOSX/._Figure 1-figure supplement 1g source data.zip
- Figure1-figure supplement 1f source data.zip
- __MACOSX/._Figure1-figure supplement 1f source data.zip
